# Supplementary material for: Exploring Machine Learning Classification of Movement Phases in Hemiparetic Stroke Patients: A Controlled EEG-tDCS Study
Source: Brain Sci. 2024 Dec 29;15(1):28. doi: 10.3390/brainsci15010028 (PMC11764431; doi:10.3390/brainsci15010028)
Supplement: Supplementary file 1 [file brainsci-15-00028-s001.zip]

Archive with 1 entries (1 files):
- brainsci-3357154-supplementary.pdf
